# Supplementary material for: Mapping internal connectivity through human migration in malaria endemic countries
Source: Sci Data. 2016 Aug 16;3:160066. doi: 10.1038/sdata.2016.66 (PMC5127488; doi:10.1038/sdata.2016.66)
Supplement: Supplementary file 3 [file sdata201666-isa1.zip › i_Investigation.txt]

# Investigation File generated for Scientific Data with Investigation File Authoring Tool version 0.1.0 on 18/07/2016 - This metadata file is CC0
ONTOLOGY SOURCE REFERENCE
Term Source Name	NCBITAXON	GAZ	ENVO	ERO	OBI	NCIT
Term Source File	http://data.bioontology.org/ontologies/NCBITAXON	http://data.bioontology.org/ontologies/GAZ	http://data.bioontology.org/ontologies/ENVO	http://data.bioontology.org/ontologies/ERO	http://data.bioontology.org/ontologies/OBI	http://data.bioontology.org/ontologies/NCIT
Term Source Version	2015AA	$Revision: 1.512 $	releases/2014-09-16	2013-08-02	2014-08-18	16.03d
Term Source Description	National Center for Biotechnology Information (NCBI) Organismal Classification	Gazetteer	Environment Ontology	Eagle-I Research Resource Ontology	Ontology for Biomedical Investigations	National Cancer Institute Thesaurus
INVESTIGATION
Investigation Identifier
Investigation Title
Investigation Description
Investigation Submission Date
Investigation Public Release Date
INVESTIGATION PUBLICATIONS
Investigation PubMed ID
Investigation Publication DOI
Investigation Publication Author List
Investigation Publication Title
Investigation Publication Status
Investigation Publication Status Term Accession Number
Investigation Publication Status Term Source REF
INVESTIGATION CONTACTS
Investigation Person Last Name
Investigation Person Mid Initials
Investigation Person First Name
Investigation Person Address
Investigation Person Phone
Investigation Person Fax
Investigation Person Email
Investigation Person Affiliation
Investigation Person Roles
Investigation Person Roles Term Accession Number
Investigation Person Roles Term Source REF
STUDY
Study Identifier	10.1038/sdata.2016.66
Study Title	Mapping internal connectivity through human migration in malaria endemic countries
Study Submission Date	01/03/2016
Study Public Release Date	16/08/2016
Study Description	http://www.nature.com/articles/sdata201666#abstract
Study File Name	s_study_Sorichetta.txt
Comment[Subject Keywords]	///;/;//;//
Comment[Manuscript Licence]	CC BY-4.0
Comment[Experimental Metadata Licence]	CC0
Comment[Supplementary Information File Name]	Supplementary Tables	Supplementary Figures	
Comment[Supplementary Information File Type]	pdf	pdf	x-zip-compressed
Comment[Supplementary Information File URL]	http://www.nature.com/articles/sdata201666#supplementary-information	http://www.nature.com/articles/sdata201666#supplementary-information	http://www.nature.com/articles/sdata201666#supplementary-information
Comment[Data Repository]	Harvard Dataverse
Comment[Data Record Accession]	doi:10.7910/DVN/RUWQQK
Comment[Data Record URI]	http://dx.doi.org/10.7910/DVN/RUWQQK
STUDY DESIGN DESCRIPTORS
Study Design Type	data integration objective	observation design
Study Design Type Term Accession Number	ERO:0100092	OBI:0300311
Study Design Type Term Source REF	ERO	OBI
STUDY PUBLICATIONS
Study PubMed ID	""
Study Publication DOI	doi:10.1371/journal.pntd.0004222
Study Publication Author List	""
Study Publication Title	""
Study Publication Status	published
Study Publication Status Term Accession Number	
Study Publication Status Term Source REF	
STUDY FACTORS
Study Factor Name
Study Factor Type
Study Factor Type Term Accession Number
Study Factor Type Term Source REF
STUDY ASSAYS
Study Assay Measurement Type	Human Migration
Study Assay Measurement Type Term Accession Number	NCIT:C15422
Study Assay Measurement Type Term Source REF	NCIT
Study Assay Technology Type	digital curation
Study Assay Technology Type Term Accession Number	OBI:0302914
Study Assay Technology Type Term Source REF	OBI
Study Assay Technology Platform	""
Study Assay File Name	a_assay_Sorichetta.txt
STUDY PROTOCOLS
Study Protocol Name	Estimating internal migration flows between administrative units	Data collection and preparation	Response variable and covariates	Calculating response variable and covariates
Study Protocol Type	Estimation Method	information acquisition	information processor function	data transformation
Study Protocol Type Term Accession Number	NCIT:C81307	OBI:0600013	OBI:0000392	OBI:0200000
Study Protocol Type Term Source REF	NCIT	OBI	OBI	OBI
Study Protocol Description				
Study Protocol URI	""	""	""	""
Study Protocol Version				
Study Protocol Parameters Name	""	""	""	""
Study Protocol Parameters Name Term Accession Number	""	""	""	""
Study Protocol Parameters Name Term Source REF	""	""	""	""
Study Protocol Components Name	""	""	""	""
Study Protocol Components Type	""	""	""	""
Study Protocol Components Type Term Accession Number	""	""	""	""
Study Protocol Components Type Term Source REF	""	""	""	""
STUDY CONTACTS
Study Person Last Name	Sorichetta	Bird	Ruktanonchai	zu Erbach-Schoenberg	Pezzulo	Tejedor	Waldock	Sadler	Garcia	Sedda	Tatem
Study Person First Name	Alessandro	Tom J.	Nick W.	Elisabeth	Carla	Natalia	Ian C.	Jason D.	Andres J.	Luigi	Andrew J.
Study Person Mid Initials											
Study Person Email	A.Sorichetta@soton.ac.uk	""	""	""	""	""	""	""	""	""	""
Study Person Phone											
Study Person Fax											
Study Person Address											
Study Person Affiliation	WorldPop, Geography and Environment, University of Southampton, Highfield Campus, Southampton SO17 1BJ, UK	WorldPop, Geography and Environment, University of Southampton, Highfield Campus, Southampton SO17 1BJ, UK	WorldPop, Geography and Environment, University of Southampton, Highfield Campus, Southampton SO17 1BJ, UK	WorldPop, Geography and Environment, University of Southampton, Highfield Campus, Southampton SO17 1BJ, UK	WorldPop, Geography and Environment, University of Southampton, Highfield Campus, Southampton SO17 1BJ, UK	WorldPop, Geography and Environment, University of Southampton, Highfield Campus, Southampton SO17 1BJ, UK	GeoData, University of Southampton, Highfield Campus, Southampton SO17 1BJ, UK	GeoData, University of Southampton, Highfield Campus, Southampton SO17 1BJ, UK	Bill and Melinda Gates Foundation, 440 5th Ave N., Seattle, Washington 98109, USA	CHICAS, Lancaster Medical School, Lancaster University, Lancaster LA1 4YG, UK	WorldPop, Geography and Environment, University of Southampton, Highfield Campus, Southampton SO17 1BJ, UK
Study Person Roles											
Study Person Roles Term Accession Number											
Study Person Roles Term Source REF											
Comment[Study Person ORCID]								0000-0001-8260-6812			
Comment[Funder]											
Comment[FundRef ID]											
Comment[Funder Term Source REF]											
Comment[Grant Identifier]											
