# Supplementary material for: Mapping internal connectivity through human migration in malaria endemic countries
Source: Sci Data. 2016 Aug 16;3:160066. doi: 10.1038/sdata.2016.66 (PMC5127488; doi:10.1038/sdata.2016.66)
Supplement: Supplementary file 3 [file sdata201666-isa1.zip › s_study_Sorichetta.txt]

Source Name	Characteristics[organism]	Term Source REF	Term Accession Number	Characteristics[geographical location]	Term Source REF	Term Accession Number	Characteristics[environment type]	Term Source REF	Term Accession Number	Protocol REF	Protocol REF	Sample Name
IPUMSI database	Homo sapiens	NCBITAXON	NCBITaxon:9606	Angola	GAZ	GAZ:00001095	anthropogenic habitat	ENVO	ENVO:00002031	Estimating internal migration flows between administrative units	Data collection and preparation	AGO
IPUMSI database	Homo sapiens	NCBITAXON	NCBITaxon:9606	Burundi	GAZ	GAZ:00001090	anthropogenic habitat	ENVO	ENVO:00002031	Estimating internal migration flows between administrative units	Data collection and preparation	BDI
IPUMSI database	Homo sapiens	NCBITAXON	NCBITaxon:9606	Benin	GAZ	GAZ:00000904	anthropogenic habitat	ENVO	ENVO:00002031	Estimating internal migration flows between administrative units	Data collection and preparation	BEN
IPUMSI database	Homo sapiens	NCBITAXON	NCBITaxon:9606	Burkina Faso	GAZ	GAZ:00000905	anthropogenic habitat	ENVO	ENVO:00002031	Estimating internal migration flows between administrative units	Data collection and preparation	BFA
IPUMSI database	Homo sapiens	NCBITAXON	NCBITaxon:9606	Botswana	GAZ	GAZ:00001097	anthropogenic habitat	ENVO	ENVO:00002031	Estimating internal migration flows between administrative units	Data collection and preparation	BWA
IPUMSI database	Homo sapiens	NCBITAXON	NCBITaxon:9606	Central African Republic	GAZ	GAZ:00001089	anthropogenic habitat	ENVO	ENVO:00002031	Estimating internal migration flows between administrative units	Data collection and preparation	CAF
IPUMSI database	Homo sapiens	NCBITAXON	NCBITaxon:9606	Cote d'Ivoire	GAZ	GAZ:00000906	anthropogenic habitat	ENVO	ENVO:00002031	Estimating internal migration flows between administrative units	Data collection and preparation	CIV
IPUMSI database	Homo sapiens	NCBITAXON	NCBITaxon:9606	Cameroon	GAZ	GAZ:00001093	anthropogenic habitat	ENVO	ENVO:00002031	Estimating internal migration flows between administrative units	Data collection and preparation	CMR
IPUMSI database	Homo sapiens	NCBITAXON	NCBITaxon:9606	Democratic Republic of the Congo	GAZ	GAZ:00001086	anthropogenic habitat	ENVO	ENVO:00002031	Estimating internal migration flows between administrative units	Data collection and preparation	COD
IPUMSI database	Homo sapiens	NCBITAXON	NCBITaxon:9606	Republic of Congo	GAZ	GAZ:00001088	anthropogenic habitat	ENVO	ENVO:00002031	Estimating internal migration flows between administrative units	Data collection and preparation	COG
IPUMSI database	Homo sapiens	NCBITAXON	NCBITaxon:9606	Comoros	GAZ	GAZ:00005820	anthropogenic habitat	ENVO	ENVO:00002031	Estimating internal migration flows between administrative units	Data collection and preparation	COM
IPUMSI database	Homo sapiens	NCBITAXON	NCBITaxon:9606	Djibouti	GAZ	GAZ:00000582	anthropogenic habitat	ENVO	ENVO:00002031	Estimating internal migration flows between administrative units	Data collection and preparation	DJI
IPUMSI database	Homo sapiens	NCBITAXON	NCBITaxon:9606	Eritrea	GAZ	GAZ:00000581	anthropogenic habitat	ENVO	ENVO:00002031	Estimating internal migration flows between administrative units	Data collection and preparation	ERI
IPUMSI database	Homo sapiens	NCBITAXON	NCBITaxon:9606	Ethiopia	GAZ	GAZ:00000567	anthropogenic habitat	ENVO	ENVO:00002031	Estimating internal migration flows between administrative units	Data collection and preparation	ETH
IPUMSI database	Homo sapiens	NCBITAXON	NCBITaxon:9606	Gabon	GAZ	GAZ:00001092	anthropogenic habitat	ENVO	ENVO:00002031	Estimating internal migration flows between administrative units	Data collection and preparation	GAB
IPUMSI database	Homo sapiens	NCBITAXON	NCBITaxon:9606	Ghana	GAZ	GAZ:00000908	anthropogenic habitat	ENVO	ENVO:00002031	Estimating internal migration flows between administrative units	Data collection and preparation	GHA
IPUMSI database	Homo sapiens	NCBITAXON	NCBITaxon:9606	Guinea	GAZ	GAZ:00000909	anthropogenic habitat	ENVO	ENVO:00002031	Estimating internal migration flows between administrative units	Data collection and preparation	GIN
IPUMSI database	Homo sapiens	NCBITAXON	NCBITaxon:9606	Gambia	GAZ	GAZ:00000907	anthropogenic habitat	ENVO	ENVO:00002031	Estimating internal migration flows between administrative units	Data collection and preparation	GMB
IPUMSI database	Homo sapiens	NCBITAXON	NCBITaxon:9606	Guinea-Bissau	GAZ	GAZ:00000910	anthropogenic habitat	ENVO	ENVO:00002031	Estimating internal migration flows between administrative units	Data collection and preparation	GNB
IPUMSI database	Homo sapiens	NCBITAXON	NCBITaxon:9606	Equatorial Guinea	GAZ	GAZ:00001091	anthropogenic habitat	ENVO	ENVO:00002031	Estimating internal migration flows between administrative units	Data collection and preparation	GNQ
IPUMSI database	Homo sapiens	NCBITAXON	NCBITaxon:9606	Kenya	GAZ	GAZ:00001101	anthropogenic habitat	ENVO	ENVO:00002031	Estimating internal migration flows between administrative units	Data collection and preparation	KEN
IPUMSI database	Homo sapiens	NCBITAXON	NCBITaxon:9606	Liberia	GAZ	GAZ:00000911	anthropogenic habitat	ENVO	ENVO:00002031	Estimating internal migration flows between administrative units	Data collection and preparation	LBR
IPUMSI database	Homo sapiens	NCBITAXON	NCBITaxon:9606	Madagascar	GAZ	GAZ:00001108	anthropogenic habitat	ENVO	ENVO:00002031	Estimating internal migration flows between administrative units	Data collection and preparation	MDG
IPUMSI database	Homo sapiens	NCBITAXON	NCBITaxon:9606	Mali	GAZ	GAZ:00000584	anthropogenic habitat	ENVO	ENVO:00002031	Estimating internal migration flows between administrative units	Data collection and preparation	MLI
IPUMSI database	Homo sapiens	NCBITAXON	NCBITaxon:9606	Mozambique	GAZ	GAZ:00001100	anthropogenic habitat	ENVO	ENVO:00002031	Estimating internal migration flows between administrative units	Data collection and preparation	MOZ
IPUMSI database	Homo sapiens	NCBITAXON	NCBITaxon:9606	Mauritania	GAZ	GAZ:00000583	anthropogenic habitat	ENVO	ENVO:00002031	Estimating internal migration flows between administrative units	Data collection and preparation	MRT
IPUMSI database	Homo sapiens	NCBITAXON	NCBITaxon:9606	Malawi	GAZ	GAZ:00001105	anthropogenic habitat	ENVO	ENVO:00002031	Estimating internal migration flows between administrative units	Data collection and preparation	MWI
IPUMSI database	Homo sapiens	NCBITAXON	NCBITaxon:9606	Mayotte	GAZ	GAZ:00003943	anthropogenic habitat	ENVO	ENVO:00002031	Estimating internal migration flows between administrative units	Data collection and preparation	MYT
IPUMSI database	Homo sapiens	NCBITAXON	NCBITaxon:9606	Namibia	GAZ	GAZ:00001096	anthropogenic habitat	ENVO	ENVO:00002031	Estimating internal migration flows between administrative units	Data collection and preparation	NAM
IPUMSI database	Homo sapiens	NCBITAXON	NCBITaxon:9606	Niger	GAZ	GAZ:00000585	anthropogenic habitat	ENVO	ENVO:00002031	Estimating internal migration flows between administrative units	Data collection and preparation	NER
IPUMSI database	Homo sapiens	NCBITAXON	NCBITaxon:9606	Nigeria	GAZ	GAZ:00000912	anthropogenic habitat	ENVO	ENVO:00002031	Estimating internal migration flows between administrative units	Data collection and preparation	NGA
IPUMSI database	Homo sapiens	NCBITAXON	NCBITaxon:9606	Rwanda	GAZ	GAZ:00001087	anthropogenic habitat	ENVO	ENVO:00002031	Estimating internal migration flows between administrative units	Data collection and preparation	RWA
IPUMSI database	Homo sapiens	NCBITAXON	NCBITaxon:9606	Sudan	GAZ	GAZ:00000560	anthropogenic habitat	ENVO	ENVO:00002031	Estimating internal migration flows between administrative units	Data collection and preparation	SDN
IPUMSI database	Homo sapiens	NCBITAXON	NCBITaxon:9606	Senegal	GAZ	GAZ:00000913	anthropogenic habitat	ENVO	ENVO:00002031	Estimating internal migration flows between administrative units	Data collection and preparation	SEN
IPUMSI database	Homo sapiens	NCBITAXON	NCBITaxon:9606	Sierra Leone	GAZ	GAZ:00000914	anthropogenic habitat	ENVO	ENVO:00002031	Estimating internal migration flows between administrative units	Data collection and preparation	SLE
IPUMSI database	Homo sapiens	NCBITAXON	NCBITaxon:9606	Somalia	GAZ	GAZ:00001104	anthropogenic habitat	ENVO	ENVO:00002031	Estimating internal migration flows between administrative units	Data collection and preparation	SOM
IPUMSI database	Homo sapiens	NCBITAXON	NCBITaxon:9606	South Sudan	GAZ	GAZ:00233439	anthropogenic habitat	ENVO	ENVO:00002031	Estimating internal migration flows between administrative units	Data collection and preparation	SSD
IPUMSI database	Homo sapiens	NCBITAXON	NCBITaxon:9606	Sao Tome and Principe	GAZ	GAZ:00006927	anthropogenic habitat	ENVO	ENVO:00002031	Estimating internal migration flows between administrative units	Data collection and preparation	STP
IPUMSI database	Homo sapiens	NCBITAXON	NCBITaxon:9606	Swaziland	GAZ	GAZ:00001099	anthropogenic habitat	ENVO	ENVO:00002031	Estimating internal migration flows between administrative units	Data collection and preparation	SWZ
IPUMSI database	Homo sapiens	NCBITAXON	NCBITaxon:9606	Chad	GAZ	GAZ:00000586	anthropogenic habitat	ENVO	ENVO:00002031	Estimating internal migration flows between administrative units	Data collection and preparation	TCD
IPUMSI database	Homo sapiens	NCBITAXON	NCBITaxon:9606	Togo	GAZ	GAZ:00000915	anthropogenic habitat	ENVO	ENVO:00002031	Estimating internal migration flows between administrative units	Data collection and preparation	TGO
IPUMSI database	Homo sapiens	NCBITAXON	NCBITaxon:9606	Tanzania	GAZ	GAZ:00001103	anthropogenic habitat	ENVO	ENVO:00002031	Estimating internal migration flows between administrative units	Data collection and preparation	TZA
IPUMSI database	Homo sapiens	NCBITAXON	NCBITaxon:9606	Uganda	GAZ	GAZ:00001102	anthropogenic habitat	ENVO	ENVO:00002031	Estimating internal migration flows between administrative units	Data collection and preparation	UGA
IPUMSI database	Homo sapiens	NCBITAXON	NCBITaxon:9606	Republic of South Africa	GAZ	GAZ:00001094	anthropogenic habitat	ENVO	ENVO:00002031	Estimating internal migration flows between administrative units	Data collection and preparation	ZAF
IPUMSI database	Homo sapiens	NCBITAXON	NCBITaxon:9606	Zambia	GAZ	GAZ:00001107	anthropogenic habitat	ENVO	ENVO:00002031	Estimating internal migration flows between administrative units	Data collection and preparation	ZMB
IPUMSI database	Homo sapiens	NCBITAXON	NCBITaxon:9606	Zimbabwe	GAZ	GAZ:00001106	anthropogenic habitat	ENVO	ENVO:00002031	Estimating internal migration flows between administrative units	Data collection and preparation	ZWE
IPUMSI database	Homo sapiens	NCBITAXON	NCBITaxon:9606	Afghanistan	GAZ	GAZ:00006882	anthropogenic habitat	ENVO	ENVO:00002031	Estimating internal migration flows between administrative units	Data collection and preparation	AFG
IPUMSI database	Homo sapiens	NCBITAXON	NCBITaxon:9606	Azerbaijan	GAZ	GAZ:00004941	anthropogenic habitat	ENVO	ENVO:00002031	Estimating internal migration flows between administrative units	Data collection and preparation	AZE
IPUMSI database	Homo sapiens	NCBITAXON	NCBITaxon:9606	Bangladesh	GAZ	GAZ:00003750	anthropogenic habitat	ENVO	ENVO:00002031	Estimating internal migration flows between administrative units	Data collection and preparation	BGD
IPUMSI database	Homo sapiens	NCBITAXON	NCBITaxon:9606	Bhutan	GAZ	GAZ:00003920	anthropogenic habitat	ENVO	ENVO:00002031	Estimating internal migration flows between administrative units	Data collection and preparation	BTN
IPUMSI database	Homo sapiens	NCBITAXON	NCBITaxon:9606	China	GAZ	GAZ:00002845	anthropogenic habitat	ENVO	ENVO:00002031	Estimating internal migration flows between administrative units	Data collection and preparation	CHN
IPUMSI database	Homo sapiens	NCBITAXON	NCBITaxon:9606	Georgia	GAZ	GAZ:00004942	anthropogenic habitat	ENVO	ENVO:00002031	Estimating internal migration flows between administrative units	Data collection and preparation	GEO
IPUMSI database	Homo sapiens	NCBITAXON	NCBITaxon:9606	Indonesia	GAZ	GAZ:00003727	anthropogenic habitat	ENVO	ENVO:00002031	Estimating internal migration flows between administrative units	Data collection and preparation	IDN
IPUMSI database	Homo sapiens	NCBITAXON	NCBITaxon:9606	India	GAZ	GAZ:00002839	anthropogenic habitat	ENVO	ENVO:00002031	Estimating internal migration flows between administrative units	Data collection and preparation	IND
IPUMSI database	Homo sapiens	NCBITAXON	NCBITaxon:9606	Iran	GAZ	GAZ:00004474	anthropogenic habitat	ENVO	ENVO:00002031	Estimating internal migration flows between administrative units	Data collection and preparation	IRN
IPUMSI database	Homo sapiens	NCBITAXON	NCBITaxon:9606	Cambodia	GAZ	GAZ:00006888	anthropogenic habitat	ENVO	ENVO:00002031	Estimating internal migration flows between administrative units	Data collection and preparation	KHM
IPUMSI database	Homo sapiens	NCBITAXON	NCBITaxon:9606	South Korea	GAZ	GAZ:00002802	anthropogenic habitat	ENVO	ENVO:00002031	Estimating internal migration flows between administrative units	Data collection and preparation	KOR
IPUMSI database	Homo sapiens	NCBITAXON	NCBITaxon:9606	Laos	GAZ	GAZ:00006889	anthropogenic habitat	ENVO	ENVO:00002031	Estimating internal migration flows between administrative units	Data collection and preparation	LAO
IPUMSI database	Homo sapiens	NCBITAXON	NCBITaxon:9606	Sri Lanka	GAZ	GAZ:00003924	anthropogenic habitat	ENVO	ENVO:00002031	Estimating internal migration flows between administrative units	Data collection and preparation	LKA
IPUMSI database	Homo sapiens	NCBITAXON	NCBITaxon:9606	Myanmar	GAZ	GAZ:00006899	anthropogenic habitat	ENVO	ENVO:00002031	Estimating internal migration flows between administrative units	Data collection and preparation	MMR
IPUMSI database	Homo sapiens	NCBITAXON	NCBITaxon:9606	Malaysia	GAZ	GAZ:00003902	anthropogenic habitat	ENVO	ENVO:00002031	Estimating internal migration flows between administrative units	Data collection and preparation	MYS
IPUMSI database	Homo sapiens	NCBITAXON	NCBITaxon:9606	Nepal	GAZ	GAZ:00004399	anthropogenic habitat	ENVO	ENVO:00002031	Estimating internal migration flows between administrative units	Data collection and preparation	NPL
IPUMSI database	Homo sapiens	NCBITAXON	NCBITaxon:9606	Pakistan	GAZ	GAZ:00005246	anthropogenic habitat	ENVO	ENVO:00002031	Estimating internal migration flows between administrative units	Data collection and preparation	PAK
IPUMSI database	Homo sapiens	NCBITAXON	NCBITaxon:9606	The Philippines	GAZ	GAZ:00004525	anthropogenic habitat	ENVO	ENVO:00002031	Estimating internal migration flows between administrative units	Data collection and preparation	PHL
IPUMSI database	Homo sapiens	NCBITAXON	NCBITaxon:9606	Papua New Guinea	GAZ	GAZ:00003922	anthropogenic habitat	ENVO	ENVO:00002031	Estimating internal migration flows between administrative units	Data collection and preparation	PNG
IPUMSI database	Homo sapiens	NCBITAXON	NCBITaxon:9606	North Korea	GAZ	GAZ:00002801	anthropogenic habitat	ENVO	ENVO:00002031	Estimating internal migration flows between administrative units	Data collection and preparation	PRK
IPUMSI database	Homo sapiens	NCBITAXON	NCBITaxon:9606	Saudi Arabia	GAZ	GAZ:00005279	anthropogenic habitat	ENVO	ENVO:00002031	Estimating internal migration flows between administrative units	Data collection and preparation	SAU
IPUMSI database	Homo sapiens	NCBITAXON	NCBITaxon:9606	Solomon Islands	GAZ	GAZ:00005275	anthropogenic habitat	ENVO	ENVO:00002031	Estimating internal migration flows between administrative units	Data collection and preparation	SLB
IPUMSI database	Homo sapiens	NCBITAXON	NCBITaxon:9606	Thailand	GAZ	GAZ:00003744	anthropogenic habitat	ENVO	ENVO:00002031	Estimating internal migration flows between administrative units	Data collection and preparation	THA
IPUMSI database	Homo sapiens	NCBITAXON	NCBITaxon:9606	Tajikistan	GAZ	GAZ:00006912	anthropogenic habitat	ENVO	ENVO:00002031	Estimating internal migration flows between administrative units	Data collection and preparation	TJK
IPUMSI database	Homo sapiens	NCBITAXON	NCBITaxon:9606	Timor-Leste	GAZ	GAZ:00006913	anthropogenic habitat	ENVO	ENVO:00002031	Estimating internal migration flows between administrative units	Data collection and preparation	TLS
IPUMSI database	Homo sapiens	NCBITAXON	NCBITaxon:9606	Viet Nam	GAZ	GAZ:00003756	anthropogenic habitat	ENVO	ENVO:00002031	Estimating internal migration flows between administrative units	Data collection and preparation	VNM
IPUMSI database	Homo sapiens	NCBITAXON	NCBITaxon:9606	Vanuatu	GAZ	GAZ:00006918	anthropogenic habitat	ENVO	ENVO:00002031	Estimating internal migration flows between administrative units	Data collection and preparation	VUT
IPUMSI database	Homo sapiens	NCBITAXON	NCBITaxon:9606	Yemen	GAZ	GAZ:00005284	anthropogenic habitat	ENVO	ENVO:00002031	Estimating internal migration flows between administrative units	Data collection and preparation	YEM
IPUMSI database	Homo sapiens	NCBITAXON	NCBITaxon:9606	Argentina	GAZ	GAZ:00002928	anthropogenic habitat	ENVO	ENVO:00002031	Estimating internal migration flows between administrative units	Data collection and preparation	ARG
IPUMSI database	Homo sapiens	NCBITAXON	NCBITaxon:9606	Belize	GAZ	GAZ:00002934	anthropogenic habitat	ENVO	ENVO:00002031	Estimating internal migration flows between administrative units	Data collection and preparation	BLZ
IPUMSI database	Homo sapiens	NCBITAXON	NCBITaxon:9606	Bolivia	GAZ	GAZ:00002511	anthropogenic habitat	ENVO	ENVO:00002031	Estimating internal migration flows between administrative units	Data collection and preparation	BOL
IPUMSI database	Homo sapiens	NCBITAXON	NCBITaxon:9606	Brazil	GAZ	GAZ:00002828	anthropogenic habitat	ENVO	ENVO:00002031	Estimating internal migration flows between administrative units	Data collection and preparation	BRA
IPUMSI database	Homo sapiens	NCBITAXON	NCBITaxon:9606	Colombia	GAZ	GAZ:00002929	anthropogenic habitat	ENVO	ENVO:00002031	Estimating internal migration flows between administrative units	Data collection and preparation	COL
IPUMSI database	Homo sapiens	NCBITAXON	NCBITaxon:9606	Costa Rica	GAZ	GAZ:00002901	anthropogenic habitat	ENVO	ENVO:00002031	Estimating internal migration flows between administrative units	Data collection and preparation	CRI
IPUMSI database	Homo sapiens	NCBITAXON	NCBITaxon:9606	Dominican Republic	GAZ	GAZ:00003952	anthropogenic habitat	ENVO	ENVO:00002031	Estimating internal migration flows between administrative units	Data collection and preparation	DOM
IPUMSI database	Homo sapiens	NCBITAXON	NCBITaxon:9606	Ecuador	GAZ	GAZ:00002912	anthropogenic habitat	ENVO	ENVO:00002031	Estimating internal migration flows between administrative units	Data collection and preparation	ECU
IPUMSI database	Homo sapiens	NCBITAXON	NCBITaxon:9606	Guatemala	GAZ	GAZ:00002936	anthropogenic habitat	ENVO	ENVO:00002031	Estimating internal migration flows between administrative units	Data collection and preparation	GTM
IPUMSI database	Homo sapiens	NCBITAXON	NCBITaxon:9606	Guyane	GAZ	GAZ:00002516	anthropogenic habitat	ENVO	ENVO:00002031	Estimating internal migration flows between administrative units	Data collection and preparation	GUF
IPUMSI database	Homo sapiens	NCBITAXON	NCBITaxon:9606	Guyana	GAZ	GAZ:00002522	anthropogenic habitat	ENVO	ENVO:00002031	Estimating internal migration flows between administrative units	Data collection and preparation	GUY
IPUMSI database	Homo sapiens	NCBITAXON	NCBITaxon:9606	Honduras	GAZ	GAZ:00002894	anthropogenic habitat	ENVO	ENVO:00002031	Estimating internal migration flows between administrative units	Data collection and preparation	HND
IPUMSI database	Homo sapiens	NCBITAXON	NCBITaxon:9606	Haiti	GAZ	GAZ:00003953	anthropogenic habitat	ENVO	ENVO:00002031	Estimating internal migration flows between administrative units	Data collection and preparation	HTI
IPUMSI database	Homo sapiens	NCBITAXON	NCBITaxon:9606	Mexico	GAZ	GAZ:00002852	anthropogenic habitat	ENVO	ENVO:00002031	Estimating internal migration flows between administrative units	Data collection and preparation	MEX
IPUMSI database	Homo sapiens	NCBITAXON	NCBITaxon:9606	Nicaragua	GAZ	GAZ:00002978	anthropogenic habitat	ENVO	ENVO:00002031	Estimating internal migration flows between administrative units	Data collection and preparation	NIC
IPUMSI database	Homo sapiens	NCBITAXON	NCBITaxon:9606	Panama	GAZ	GAZ:00002892	anthropogenic habitat	ENVO	ENVO:00002031	Estimating internal migration flows between administrative units	Data collection and preparation	PAN
IPUMSI database	Homo sapiens	NCBITAXON	NCBITaxon:9606	Peru	GAZ	GAZ:00002932	anthropogenic habitat	ENVO	ENVO:00002031	Estimating internal migration flows between administrative units	Data collection and preparation	PER
IPUMSI database	Homo sapiens	NCBITAXON	NCBITaxon:9606	Paraguay	GAZ	GAZ:00002933	anthropogenic habitat	ENVO	ENVO:00002031	Estimating internal migration flows between administrative units	Data collection and preparation	PRY
IPUMSI database	Homo sapiens	NCBITAXON	NCBITaxon:9606	El Salvador	GAZ	GAZ:00002935	anthropogenic habitat	ENVO	ENVO:00002031	Estimating internal migration flows between administrative units	Data collection and preparation	SLV
IPUMSI database	Homo sapiens	NCBITAXON	NCBITaxon:9606	Suriname	GAZ	GAZ:00002525	anthropogenic habitat	ENVO	ENVO:00002031	Estimating internal migration flows between administrative units	Data collection and preparation	SUR
IPUMSI database	Homo sapiens	NCBITAXON	NCBITaxon:9606	Venezuela	GAZ	GAZ:00002931	anthropogenic habitat	ENVO	ENVO:00002031	Estimating internal migration flows between administrative units	Data collection and preparation	VEN
