# Supplementary material for: Mapping internal connectivity through human migration in malaria endemic countries
Source: Sci Data. 2016 Aug 16;3:160066. doi: 10.1038/sdata.2016.66 (PMC5127488; doi:10.1038/sdata.2016.66)
Supplement: Supplementary file 3 [file sdata201666-isa1.zip › a_assay_Sorichetta.txt]

Sample Name	Protocol REF	Protocol REF	Assay Name	Raw Data File	Comment[Data Repository]	Comment[Data Record Accession]	Comment[Data Record URI]
AGO	Response variable and covariates	Calculating response variable and covariates	AGO _5yrs_InternalMigFlows_2010	AFRICA-MIG.7z	Harvard Dataverse	doi:10.7910/DVN/RUWQQK	http://dx.doi.org/10.7910/DVN/RUWQQK
BDI	Response variable and covariates	Calculating response variable and covariates	BDI _5yrs_InternalMigFlows_2010	AFRICA-MIG.7z	Harvard Dataverse	doi:10.7910/DVN/RUWQQK	http://dx.doi.org/10.7910/DVN/RUWQQK
BEN	Response variable and covariates	Calculating response variable and covariates	BEN _5yrs_InternalMigFlows_2010	AFRICA-MIG.7z	Harvard Dataverse	doi:10.7910/DVN/RUWQQK	http://dx.doi.org/10.7910/DVN/RUWQQK
BFA	Response variable and covariates	Calculating response variable and covariates	BFA _5yrs_InternalMigFlows_2010	AFRICA-MIG.7z	Harvard Dataverse	doi:10.7910/DVN/RUWQQK	http://dx.doi.org/10.7910/DVN/RUWQQK
BWA	Response variable and covariates	Calculating response variable and covariates	BWA _5yrs_InternalMigFlows_2010	AFRICA-MIG.7z	Harvard Dataverse	doi:10.7910/DVN/RUWQQK	http://dx.doi.org/10.7910/DVN/RUWQQK
CAF	Response variable and covariates	Calculating response variable and covariates	CAF _5yrs_InternalMigFlows_2010	AFRICA-MIG.7z	Harvard Dataverse	doi:10.7910/DVN/RUWQQK	http://dx.doi.org/10.7910/DVN/RUWQQK
CIV	Response variable and covariates	Calculating response variable and covariates	CIV _5yrs_InternalMigFlows_2010	AFRICA-MIG.7z	Harvard Dataverse	doi:10.7910/DVN/RUWQQK	http://dx.doi.org/10.7910/DVN/RUWQQK
CMR	Response variable and covariates	Calculating response variable and covariates	CMR _5yrs_InternalMigFlows_2010	AFRICA-MIG.7z	Harvard Dataverse	doi:10.7910/DVN/RUWQQK	http://dx.doi.org/10.7910/DVN/RUWQQK
COD	Response variable and covariates	Calculating response variable and covariates	COD _5yrs_InternalMigFlows_2010	AFRICA-MIG.7z	Harvard Dataverse	doi:10.7910/DVN/RUWQQK	http://dx.doi.org/10.7910/DVN/RUWQQK
COG	Response variable and covariates	Calculating response variable and covariates	COG _5yrs_InternalMigFlows_2010	AFRICA-MIG.7z	Harvard Dataverse	doi:10.7910/DVN/RUWQQK	http://dx.doi.org/10.7910/DVN/RUWQQK
COM	Response variable and covariates	Calculating response variable and covariates	COM _5yrs_InternalMigFlows_2010	AFRICA-MIG.7z	Harvard Dataverse	doi:10.7910/DVN/RUWQQK	http://dx.doi.org/10.7910/DVN/RUWQQK
DJI	Response variable and covariates	Calculating response variable and covariates	DJI _5yrs_InternalMigFlows_2010	AFRICA-MIG.7z	Harvard Dataverse	doi:10.7910/DVN/RUWQQK	http://dx.doi.org/10.7910/DVN/RUWQQK
ERI	Response variable and covariates	Calculating response variable and covariates	ERI _5yrs_InternalMigFlows_2010	AFRICA-MIG.7z	Harvard Dataverse	doi:10.7910/DVN/RUWQQK	http://dx.doi.org/10.7910/DVN/RUWQQK
ETH	Response variable and covariates	Calculating response variable and covariates	ETH _5yrs_InternalMigFlows_2010	AFRICA-MIG.7z	Harvard Dataverse	doi:10.7910/DVN/RUWQQK	http://dx.doi.org/10.7910/DVN/RUWQQK
GAB	Response variable and covariates	Calculating response variable and covariates	GAB _5yrs_InternalMigFlows_2010	AFRICA-MIG.7z	Harvard Dataverse	doi:10.7910/DVN/RUWQQK	http://dx.doi.org/10.7910/DVN/RUWQQK
GHA	Response variable and covariates	Calculating response variable and covariates	GHA _5yrs_InternalMigFlows_2010	AFRICA-MIG.7z	Harvard Dataverse	doi:10.7910/DVN/RUWQQK	http://dx.doi.org/10.7910/DVN/RUWQQK
GIN	Response variable and covariates	Calculating response variable and covariates	GIN _5yrs_InternalMigFlows_2010	AFRICA-MIG.7z	Harvard Dataverse	doi:10.7910/DVN/RUWQQK	http://dx.doi.org/10.7910/DVN/RUWQQK
GMB	Response variable and covariates	Calculating response variable and covariates	GMB _5yrs_InternalMigFlows_2010	AFRICA-MIG.7z	Harvard Dataverse	doi:10.7910/DVN/RUWQQK	http://dx.doi.org/10.7910/DVN/RUWQQK
GNB	Response variable and covariates	Calculating response variable and covariates	GNB _5yrs_InternalMigFlows_2010	AFRICA-MIG.7z	Harvard Dataverse	doi:10.7910/DVN/RUWQQK	http://dx.doi.org/10.7910/DVN/RUWQQK
GNQ	Response variable and covariates	Calculating response variable and covariates	GNQ _5yrs_InternalMigFlows_2010	AFRICA-MIG.7z	Harvard Dataverse	doi:10.7910/DVN/RUWQQK	http://dx.doi.org/10.7910/DVN/RUWQQK
KEN	Response variable and covariates	Calculating response variable and covariates	KEN _5yrs_InternalMigFlows_2010	AFRICA-MIG.7z	Harvard Dataverse	doi:10.7910/DVN/RUWQQK	http://dx.doi.org/10.7910/DVN/RUWQQK
LBR	Response variable and covariates	Calculating response variable and covariates	LBR _5yrs_InternalMigFlows_2010	AFRICA-MIG.7z	Harvard Dataverse	doi:10.7910/DVN/RUWQQK	http://dx.doi.org/10.7910/DVN/RUWQQK
MDG	Response variable and covariates	Calculating response variable and covariates	MDG _5yrs_InternalMigFlows_2010	AFRICA-MIG.7z	Harvard Dataverse	doi:10.7910/DVN/RUWQQK	http://dx.doi.org/10.7910/DVN/RUWQQK
MLI	Response variable and covariates	Calculating response variable and covariates	MLI _5yrs_InternalMigFlows_2010	AFRICA-MIG.7z	Harvard Dataverse	doi:10.7910/DVN/RUWQQK	http://dx.doi.org/10.7910/DVN/RUWQQK
MOZ	Response variable and covariates	Calculating response variable and covariates	MOZ _5yrs_InternalMigFlows_2010	AFRICA-MIG.7z	Harvard Dataverse	doi:10.7910/DVN/RUWQQK	http://dx.doi.org/10.7910/DVN/RUWQQK
MRT	Response variable and covariates	Calculating response variable and covariates	MRT _5yrs_InternalMigFlows_2010	AFRICA-MIG.7z	Harvard Dataverse	doi:10.7910/DVN/RUWQQK	http://dx.doi.org/10.7910/DVN/RUWQQK
MWI	Response variable and covariates	Calculating response variable and covariates	MWI _5yrs_InternalMigFlows_2010	AFRICA-MIG.7z	Harvard Dataverse	doi:10.7910/DVN/RUWQQK	http://dx.doi.org/10.7910/DVN/RUWQQK
MYT	Response variable and covariates	Calculating response variable and covariates	MYT _5yrs_InternalMigFlows_2010	AFRICA-MIG.7z	Harvard Dataverse	doi:10.7910/DVN/RUWQQK	http://dx.doi.org/10.7910/DVN/RUWQQK
NAM	Response variable and covariates	Calculating response variable and covariates	NAM _5yrs_InternalMigFlows_2010	AFRICA-MIG.7z	Harvard Dataverse	doi:10.7910/DVN/RUWQQK	http://dx.doi.org/10.7910/DVN/RUWQQK
NER	Response variable and covariates	Calculating response variable and covariates	NER _5yrs_InternalMigFlows_2010	AFRICA-MIG.7z	Harvard Dataverse	doi:10.7910/DVN/RUWQQK	http://dx.doi.org/10.7910/DVN/RUWQQK
NGA	Response variable and covariates	Calculating response variable and covariates	NGA _5yrs_InternalMigFlows_2010	AFRICA-MIG.7z	Harvard Dataverse	doi:10.7910/DVN/RUWQQK	http://dx.doi.org/10.7910/DVN/RUWQQK
RWA	Response variable and covariates	Calculating response variable and covariates	RWA _5yrs_InternalMigFlows_2010	AFRICA-MIG.7z	Harvard Dataverse	doi:10.7910/DVN/RUWQQK	http://dx.doi.org/10.7910/DVN/RUWQQK
SDN	Response variable and covariates	Calculating response variable and covariates	SDN _5yrs_InternalMigFlows_2010	AFRICA-MIG.7z	Harvard Dataverse	doi:10.7910/DVN/RUWQQK	http://dx.doi.org/10.7910/DVN/RUWQQK
SEN	Response variable and covariates	Calculating response variable and covariates	SEN _5yrs_InternalMigFlows_2010	AFRICA-MIG.7z	Harvard Dataverse	doi:10.7910/DVN/RUWQQK	http://dx.doi.org/10.7910/DVN/RUWQQK
SLE	Response variable and covariates	Calculating response variable and covariates	SLE _5yrs_InternalMigFlows_2010	AFRICA-MIG.7z	Harvard Dataverse	doi:10.7910/DVN/RUWQQK	http://dx.doi.org/10.7910/DVN/RUWQQK
SOM	Response variable and covariates	Calculating response variable and covariates	SOM _5yrs_InternalMigFlows_2010	AFRICA-MIG.7z	Harvard Dataverse	doi:10.7910/DVN/RUWQQK	http://dx.doi.org/10.7910/DVN/RUWQQK
SSD	Response variable and covariates	Calculating response variable and covariates	SSD _5yrs_InternalMigFlows_2010	AFRICA-MIG.7z	Harvard Dataverse	doi:10.7910/DVN/RUWQQK	http://dx.doi.org/10.7910/DVN/RUWQQK
STP	Response variable and covariates	Calculating response variable and covariates	STP _5yrs_InternalMigFlows_2010	AFRICA-MIG.7z	Harvard Dataverse	doi:10.7910/DVN/RUWQQK	http://dx.doi.org/10.7910/DVN/RUWQQK
SWZ	Response variable and covariates	Calculating response variable and covariates	SWZ _5yrs_InternalMigFlows_2010	AFRICA-MIG.7z	Harvard Dataverse	doi:10.7910/DVN/RUWQQK	http://dx.doi.org/10.7910/DVN/RUWQQK
TCD	Response variable and covariates	Calculating response variable and covariates	TCD _5yrs_InternalMigFlows_2010	AFRICA-MIG.7z	Harvard Dataverse	doi:10.7910/DVN/RUWQQK	http://dx.doi.org/10.7910/DVN/RUWQQK
TGO	Response variable and covariates	Calculating response variable and covariates	TGO _5yrs_InternalMigFlows_2010	AFRICA-MIG.7z	Harvard Dataverse	doi:10.7910/DVN/RUWQQK	http://dx.doi.org/10.7910/DVN/RUWQQK
TZA	Response variable and covariates	Calculating response variable and covariates	TZA _5yrs_InternalMigFlows_2010	AFRICA-MIG.7z	Harvard Dataverse	doi:10.7910/DVN/RUWQQK	http://dx.doi.org/10.7910/DVN/RUWQQK
UGA	Response variable and covariates	Calculating response variable and covariates	UGA _5yrs_InternalMigFlows_2010	AFRICA-MIG.7z	Harvard Dataverse	doi:10.7910/DVN/RUWQQK	http://dx.doi.org/10.7910/DVN/RUWQQK
ZAF	Response variable and covariates	Calculating response variable and covariates	ZAF _5yrs_InternalMigFlows_2010	AFRICA-MIG.7z	Harvard Dataverse	doi:10.7910/DVN/RUWQQK	http://dx.doi.org/10.7910/DVN/RUWQQK
ZMB	Response variable and covariates	Calculating response variable and covariates	ZMB _5yrs_InternalMigFlows_2010	AFRICA-MIG.7z	Harvard Dataverse	doi:10.7910/DVN/RUWQQK	http://dx.doi.org/10.7910/DVN/RUWQQK
ZWE	Response variable and covariates	Calculating response variable and covariates	ZWE _5yrs_InternalMigFlows_2010	AFRICA-MIG.7z	Harvard Dataverse	doi:10.7910/DVN/RUWQQK	http://dx.doi.org/10.7910/DVN/RUWQQK
AFG	Response variable and covariates	Calculating response variable and covariates	AFG _5yrs_InternalMigFlows_2010	ASIA-MIG.7z	Harvard Dataverse	doi:10.7910/DVN/RUWQQK	http://dx.doi.org/10.7910/DVN/RUWQQK
AZE	Response variable and covariates	Calculating response variable and covariates	AZE _5yrs_InternalMigFlows_2010	ASIA-MIG.7z	Harvard Dataverse	doi:10.7910/DVN/RUWQQK	http://dx.doi.org/10.7910/DVN/RUWQQK
BGD	Response variable and covariates	Calculating response variable and covariates	BGD _5yrs_InternalMigFlows_2010	ASIA-MIG.7z	Harvard Dataverse	doi:10.7910/DVN/RUWQQK	http://dx.doi.org/10.7910/DVN/RUWQQK
BTN	Response variable and covariates	Calculating response variable and covariates	BTN _5yrs_InternalMigFlows_2010	ASIA-MIG.7z	Harvard Dataverse	doi:10.7910/DVN/RUWQQK	http://dx.doi.org/10.7910/DVN/RUWQQK
CHN	Response variable and covariates	Calculating response variable and covariates	CHN _5yrs_InternalMigFlows_2010	ASIA-MIG.7z	Harvard Dataverse	doi:10.7910/DVN/RUWQQK	http://dx.doi.org/10.7910/DVN/RUWQQK
GEO	Response variable and covariates	Calculating response variable and covariates	GEO _5yrs_InternalMigFlows_2010	ASIA-MIG.7z	Harvard Dataverse	doi:10.7910/DVN/RUWQQK	http://dx.doi.org/10.7910/DVN/RUWQQK
IDN	Response variable and covariates	Calculating response variable and covariates	IDN _5yrs_InternalMigFlows_2010	ASIA-MIG.7z	Harvard Dataverse	doi:10.7910/DVN/RUWQQK	http://dx.doi.org/10.7910/DVN/RUWQQK
IND	Response variable and covariates	Calculating response variable and covariates	IND _5yrs_InternalMigFlows_2010	ASIA-MIG.7z	Harvard Dataverse	doi:10.7910/DVN/RUWQQK	http://dx.doi.org/10.7910/DVN/RUWQQK
IRN	Response variable and covariates	Calculating response variable and covariates	IRN _5yrs_InternalMigFlows_2010	ASIA-MIG.7z	Harvard Dataverse	doi:10.7910/DVN/RUWQQK	http://dx.doi.org/10.7910/DVN/RUWQQK
KHM	Response variable and covariates	Calculating response variable and covariates	KHM _5yrs_InternalMigFlows_2010	ASIA-MIG.7z	Harvard Dataverse	doi:10.7910/DVN/RUWQQK	http://dx.doi.org/10.7910/DVN/RUWQQK
KOR	Response variable and covariates	Calculating response variable and covariates	KOR _5yrs_InternalMigFlows_2010	ASIA-MIG.7z	Harvard Dataverse	doi:10.7910/DVN/RUWQQK	http://dx.doi.org/10.7910/DVN/RUWQQK
LAO	Response variable and covariates	Calculating response variable and covariates	LAO _5yrs_InternalMigFlows_2010	ASIA-MIG.7z	Harvard Dataverse	doi:10.7910/DVN/RUWQQK	http://dx.doi.org/10.7910/DVN/RUWQQK
LKA	Response variable and covariates	Calculating response variable and covariates	LKA _5yrs_InternalMigFlows_2010	ASIA-MIG.7z	Harvard Dataverse	doi:10.7910/DVN/RUWQQK	http://dx.doi.org/10.7910/DVN/RUWQQK
MMR	Response variable and covariates	Calculating response variable and covariates	MMR _5yrs_InternalMigFlows_2010	ASIA-MIG.7z	Harvard Dataverse	doi:10.7910/DVN/RUWQQK	http://dx.doi.org/10.7910/DVN/RUWQQK
MYS	Response variable and covariates	Calculating response variable and covariates	MYS _5yrs_InternalMigFlows_2010	ASIA-MIG.7z	Harvard Dataverse	doi:10.7910/DVN/RUWQQK	http://dx.doi.org/10.7910/DVN/RUWQQK
NPL	Response variable and covariates	Calculating response variable and covariates	NPL _5yrs_InternalMigFlows_2010	ASIA-MIG.7z	Harvard Dataverse	doi:10.7910/DVN/RUWQQK	http://dx.doi.org/10.7910/DVN/RUWQQK
PAK	Response variable and covariates	Calculating response variable and covariates	PAK _5yrs_InternalMigFlows_2010	ASIA-MIG.7z	Harvard Dataverse	doi:10.7910/DVN/RUWQQK	http://dx.doi.org/10.7910/DVN/RUWQQK
PHL	Response variable and covariates	Calculating response variable and covariates	PHL _5yrs_InternalMigFlows_2010	ASIA-MIG.7z	Harvard Dataverse	doi:10.7910/DVN/RUWQQK	http://dx.doi.org/10.7910/DVN/RUWQQK
PNG	Response variable and covariates	Calculating response variable and covariates	PNG _5yrs_InternalMigFlows_2010	ASIA-MIG.7z	Harvard Dataverse	doi:10.7910/DVN/RUWQQK	http://dx.doi.org/10.7910/DVN/RUWQQK
PRK	Response variable and covariates	Calculating response variable and covariates	PRK _5yrs_InternalMigFlows_2010	ASIA-MIG.7z	Harvard Dataverse	doi:10.7910/DVN/RUWQQK	http://dx.doi.org/10.7910/DVN/RUWQQK
SAU	Response variable and covariates	Calculating response variable and covariates	SAU _5yrs_InternalMigFlows_2010	ASIA-MIG.7z	Harvard Dataverse	doi:10.7910/DVN/RUWQQK	http://dx.doi.org/10.7910/DVN/RUWQQK
SLB	Response variable and covariates	Calculating response variable and covariates	SLB _5yrs_InternalMigFlows_2010	ASIA-MIG.7z	Harvard Dataverse	doi:10.7910/DVN/RUWQQK	http://dx.doi.org/10.7910/DVN/RUWQQK
THA	Response variable and covariates	Calculating response variable and covariates	THA _5yrs_InternalMigFlows_2010	ASIA-MIG.7z	Harvard Dataverse	doi:10.7910/DVN/RUWQQK	http://dx.doi.org/10.7910/DVN/RUWQQK
TJK	Response variable and covariates	Calculating response variable and covariates	TJK _5yrs_InternalMigFlows_2010	ASIA-MIG.7z	Harvard Dataverse	doi:10.7910/DVN/RUWQQK	http://dx.doi.org/10.7910/DVN/RUWQQK
TLS	Response variable and covariates	Calculating response variable and covariates	TLS _5yrs_InternalMigFlows_2010	ASIA-MIG.7z	Harvard Dataverse	doi:10.7910/DVN/RUWQQK	http://dx.doi.org/10.7910/DVN/RUWQQK
VNM	Response variable and covariates	Calculating response variable and covariates	VNM _5yrs_InternalMigFlows_2010	ASIA-MIG.7z	Harvard Dataverse	doi:10.7910/DVN/RUWQQK	http://dx.doi.org/10.7910/DVN/RUWQQK
VUT	Response variable and covariates	Calculating response variable and covariates	VUT _5yrs_InternalMigFlows_2010	ASIA-MIG.7z	Harvard Dataverse	doi:10.7910/DVN/RUWQQK	http://dx.doi.org/10.7910/DVN/RUWQQK
YEM	Response variable and covariates	Calculating response variable and covariates	YEM _5yrs_InternalMigFlows_2010	ASIA-MIG.7z	Harvard Dataverse	doi:10.7910/DVN/RUWQQK	http://dx.doi.org/10.7910/DVN/RUWQQK
ARG	Response variable and covariates	Calculating response variable and covariates	ARG _5yrs_InternalMigFlows_2010	LAC-MIG-1.7z	Harvard Dataverse	doi:10.7910/DVN/RUWQQK	http://dx.doi.org/10.7910/DVN/RUWQQK
BLZ	Response variable and covariates	Calculating response variable and covariates	BLZ _5yrs_InternalMigFlows_2010	LAC-MIG-1.7z	Harvard Dataverse	doi:10.7910/DVN/RUWQQK	http://dx.doi.org/10.7910/DVN/RUWQQK
BOL	Response variable and covariates	Calculating response variable and covariates	BOL _5yrs_InternalMigFlows_2010	LAC-MIG-1.7z	Harvard Dataverse	doi:10.7910/DVN/RUWQQK	http://dx.doi.org/10.7910/DVN/RUWQQK
BRA	Response variable and covariates	Calculating response variable and covariates	BRA _5yrs_InternalMigFlows_2010	LAC-MIG-1.7z	Harvard Dataverse	doi:10.7910/DVN/RUWQQK	http://dx.doi.org/10.7910/DVN/RUWQQK
COL	Response variable and covariates	Calculating response variable and covariates	COL _5yrs_InternalMigFlows_2010	LAC-MIG-1.7z	Harvard Dataverse	doi:10.7910/DVN/RUWQQK	http://dx.doi.org/10.7910/DVN/RUWQQK
CRI	Response variable and covariates	Calculating response variable and covariates	CRI _5yrs_InternalMigFlows_2010	LAC-MIG-1.7z	Harvard Dataverse	doi:10.7910/DVN/RUWQQK	http://dx.doi.org/10.7910/DVN/RUWQQK
DOM	Response variable and covariates	Calculating response variable and covariates	DOM _5yrs_InternalMigFlows_2010	LAC-MIG-1.7z	Harvard Dataverse	doi:10.7910/DVN/RUWQQK	http://dx.doi.org/10.7910/DVN/RUWQQK
ECU	Response variable and covariates	Calculating response variable and covariates	ECU _5yrs_InternalMigFlows_2010	LAC-MIG-1.7z	Harvard Dataverse	doi:10.7910/DVN/RUWQQK	http://dx.doi.org/10.7910/DVN/RUWQQK
GTM	Response variable and covariates	Calculating response variable and covariates	GTM _5yrs_InternalMigFlows_2010	LAC-MIG-1.7z	Harvard Dataverse	doi:10.7910/DVN/RUWQQK	http://dx.doi.org/10.7910/DVN/RUWQQK
GUF	Response variable and covariates	Calculating response variable and covariates	GUF _5yrs_InternalMigFlows_2010	LAC-MIG-1.7z	Harvard Dataverse	doi:10.7910/DVN/RUWQQK	http://dx.doi.org/10.7910/DVN/RUWQQK
GUY	Response variable and covariates	Calculating response variable and covariates	GUY _5yrs_InternalMigFlows_2010	LAC-MIG-1.7z	Harvard Dataverse	doi:10.7910/DVN/RUWQQK	http://dx.doi.org/10.7910/DVN/RUWQQK
HND	Response variable and covariates	Calculating response variable and covariates	HND _5yrs_InternalMigFlows_2010	LAC-MIG-1.7z	Harvard Dataverse	doi:10.7910/DVN/RUWQQK	http://dx.doi.org/10.7910/DVN/RUWQQK
HTI	Response variable and covariates	Calculating response variable and covariates	HTI _5yrs_InternalMigFlows_2010	LAC-MIG-1.7z	Harvard Dataverse	doi:10.7910/DVN/RUWQQK	http://dx.doi.org/10.7910/DVN/RUWQQK
MEX	Response variable and covariates	Calculating response variable and covariates	MEX _5yrs_InternalMigFlows_2010	LAC-MIG-1.7z	Harvard Dataverse	doi:10.7910/DVN/RUWQQK	http://dx.doi.org/10.7910/DVN/RUWQQK
NIC	Response variable and covariates	Calculating response variable and covariates	NIC _5yrs_InternalMigFlows_2010	LAC-MIG-1.7z	Harvard Dataverse	doi:10.7910/DVN/RUWQQK	http://dx.doi.org/10.7910/DVN/RUWQQK
PAN	Response variable and covariates	Calculating response variable and covariates	PAN _5yrs_InternalMigFlows_2010	LAC-MIG-1.7z	Harvard Dataverse	doi:10.7910/DVN/RUWQQK	http://dx.doi.org/10.7910/DVN/RUWQQK
PER	Response variable and covariates	Calculating response variable and covariates	PER _5yrs_InternalMigFlows_2010	LAC-MIG-1.7z	Harvard Dataverse	doi:10.7910/DVN/RUWQQK	http://dx.doi.org/10.7910/DVN/RUWQQK
PRY	Response variable and covariates	Calculating response variable and covariates	PRY _5yrs_InternalMigFlows_2010	LAC-MIG-1.7z	Harvard Dataverse	doi:10.7910/DVN/RUWQQK	http://dx.doi.org/10.7910/DVN/RUWQQK
SLV	Response variable and covariates	Calculating response variable and covariates	SLV _5yrs_InternalMigFlows_2010	LAC-MIG-1.7z	Harvard Dataverse	doi:10.7910/DVN/RUWQQK	http://dx.doi.org/10.7910/DVN/RUWQQK
SUR	Response variable and covariates	Calculating response variable and covariates	SUR _5yrs_InternalMigFlows_2010	LAC-MIG-1.7z	Harvard Dataverse	doi:10.7910/DVN/RUWQQK	http://dx.doi.org/10.7910/DVN/RUWQQK
VEN	Response variable and covariates	Calculating response variable and covariates	VEN _5yrs_InternalMigFlows_2010	LAC-MIG-1.7z	Harvard Dataverse	doi:10.7910/DVN/RUWQQK	http://dx.doi.org/10.7910/DVN/RUWQQK
